# Supplementary material for: The DEK oncoprotein binds to highly and ubiquitously expressed genes with a dual role in their transcriptional regulation
Source: Mol Cancer. 2014 Sep 12;13:215. doi: 10.1186/1476-4598-13-215 (PMC4175287; doi:10.1186/1476-4598-13-215)
Supplement: Supplementary file 7 — Additional file 7: Table S7: DEK affects gene expression. Complete list of changes in gene expression upon knockdown of DEK by shRNA in the U937 cell line, as determined by microarray analysis. (XLS 2 MB) [file 12943_2014_1416_MOESM7_ESM.xls]

## Sheet: Blad1
Additional file 7: Table S7. DEK affects gene expression. Complete list of changes in gene expression upon knockdown of DEK by shRNA in the U937 cell line, as determined by microarray analysis.
GENE NAME	FOLD CHANGE	P VALUE
IFI44L	-14.1243	0.094317
ISG15	-10.0406	0.114044
IFIT2	-9.04335	0.093417
IFI27	-8.86097	0.098512
IFI6	-5.20042	0.065902
IFITM1	-3.66235	0.039197
IFI44	-3.30019	0.039797
RSAD2	-3.21875	0.059861
CXCL10	-3.13574	0.046552
STAT1	-2.97868	0.046951
PRIC285	-2.97738	0.080764
IFIT3	-2.9357	0.075599
IRF9	-2.83125	0.04776
PARP9	-2.78187	0.091001
LY6E	-2.60367	0.024271
OAS3	-2.49684	0.062324
HERC6	-2.36431	0.067747
HERC5	-2.28478	0.025809
SAMD9	-2.26827	0.039161
IFIT1	-2.25983	0.063341
OAS2	-2.21974	0.08542
OAS1	-2.13326	0.068423
SAMD9L	-2.05537	0.044421
EIF2AK2	-2.03434	0.112419
DDX60	-2.01608	0.055641
IFIH1	-1.98302	0.091792
XAF1	-1.95795	0.093534
DDX58	-1.91094	0.128781
HLA-B	-1.89866	0.031799
TRIM22	-1.85841	0.055205
RARRES3	-1.847	0.066735
STAT2	-1.83077	0.058378
PLAC8	-1.82204	0.090657
USP18	-1.7923	0.158166
OASL	-1.75138	0.053946
HLA-F	-1.7259	0.091256
PLSCR1	-1.7007	0.126218
HLA-H	-1.69662	0.087286
SP110	-1.69245	0.097664
MT2A	-1.69034	0.04908
CTSG	-1.64859	0.109121
TNFSF10	-1.64771	0.113273
IFI35	-1.64137	0.111856
IFNB1	-1.61801	0.086421
C19orf66	-1.61781	0.040654
IRF7	-1.59541	0.068166
SHISA5	-1.57664	0.07735
NCOA7	-1.53634	0.147963
LAP3	-1.51617	0.067775
NXT2	-1.50772	0.011494
SLC25A23	-1.50361	0.06113
ICAM2	-1.49943	0.000326
DHX58	-1.49429	0.060751
CHMP2B	-1.49206	0.000481
NXF3	-1.4898	0.042587
TAP1	-1.48679	0.108492
TMED10P	-1.48227	0.026313
IFI16	-1.48063	0.179555
GBP5	-1.4777	0.01639
HSH2D	-1.46127	0.02974
TNFSF13B	-1.45025	0.022061
UBE2L6	-1.44935	0.033721
ALDH5A1	-1.43997	0.042677
LOC100133551	-1.43546	0.197404
PAQR8	-1.43163	0.021517
LOC100130919	-1.4259	0.017229
FZD2	-1.42481	0.007204
MFSD3	-1.42335	0.009484
LOC100132918	-1.41923	0.103146
TMEM123	-1.41245	0.042183
C16orf74	-1.4103	0.006611
CYB5R4	-1.40838	0.062978
HSPH1	-1.40563	0.013961
BST2	-1.40542	0.037851
GNG2	-1.40359	0.003246
DTX3L	-1.40357	0.172202
LGALS3BP	-1.40348	0.078672
LOC389386	-1.39824	0.134422
BRDG1	-1.3937	0.030602
CSF3R	-1.38592	0.049148
FLJ43093	-1.38459	0.015068
CCR1	-1.37897	0.072772
ZNF837	-1.37844	0.009966
HLA-E	-1.3779	0.105827
CD320	-1.37573	0.004639
MX1	-1.37505	0.053376
TRIT1	-1.37434	0.006619
SIDT2	-1.37427	0.003992
ASF1A	-1.37422	0.008753
RANBP6	-1.37397	0.001397
MT1A	-1.37179	0.080657
TOR1B	-1.3709	0.069412
PARP12	-1.36882	0.199303
PARP14	-1.3687	0.332507
KATNB1	-1.36328	0.011974
DDX21	-1.3626	0.045081
C14orf80	-1.35975	0.018112
ISG20	-1.35926	0.386045
ZC3HAV1	-1.35751	0.26471
LOC728216	-1.35547	0.034164
LOC650898	-1.35415	0.004239
CHMP5	-1.35413	0.103198
LIN28B	-1.3531	0.068004
CPNE8	-1.3487	0.004751
LOC100129681	-1.347	0.086279
DEK	-1.3464	0.617932
OTOF	-1.34602	0.086162
BEX1	-1.34564	0.118234
MRPS22	-1.3451	0.003052
LOC649555	-1.33861	0.159692
CLEC2B	-1.33399	0.044812
UBA7	-1.33294	0.133403
FAM116A	-1.33259	0.007926
TM9SF4	-1.33237	0.013997
SLC37A4	-1.33229	0.034415
SNAP23	-1.3308	0.038509
PNPO	-1.32937	0.016128
CISD2	-1.32909	0.010642
C3orf21	-1.32894	0.02658
C12orf11	-1.325	0.008138
TDRD7	-1.32482	0.199623
NIP7	-1.32277	0.030335
KRT9	-1.32109	0.030651
DRAM1	-1.31987	0.007424
FAM60A	-1.31868	0.04068
CLEC11A	-1.31824	0.013996
LOC652481	-1.31769	0.020708
C8orf59	-1.31727	0.080913
C14orf104	-1.31661	0.005871
SFRS7	-1.31167	0.001764
SLC27A5	-1.31022	0.010171
ISOC2	-1.30856	0.030774
TMEM141	-1.3075	0.021853
LOC728340	-1.3068	0.00886
C5orf51	-1.30572	0.039326
RIN1	-1.3051	0.004732
KLHDC2	-1.30471	0.020556
RNASE3	-1.30435	0.146682
MRPS31	-1.3035	0.012628
KIAA1160	-1.30341	0.061416
ADAMTS4	-1.30324	0.005216
IFITM2	-1.30293	0.019015
FTSJD2	-1.30253	0.115913
PHB	-1.30252	0.093255
RUVBL2	-1.30239	0.002124
EAF2	-1.30176	0.026248
LOC653574	-1.30068	0.039648
WDSUB1	-1.29955	0.01384
BCAT1	-1.29881	0.071499
CCDC22	-1.29743	0.026237
FAM45A	-1.29724	0.050032
FBXO34	-1.29686	0.02542
HMG20B	-1.29555	0.068134
PTCD1	-1.29461	0.01418
NARG1	-1.29278	0.048102
RAB3IL1	-1.29192	0.051517
LRRC33	-1.29175	0.009007
HLA-G	-1.29033	0.079073
KLHL24	-1.29014	0.123041
LOC439949	-1.28998	0.030671
C14orf159	-1.28988	0.006303
JARID2	-1.2886	0.025119
LOC729810	-1.28854	0.045097
DNAJB11	-1.28848	0.022398
CD83	-1.28841	0.018083
LOC440414	-1.28684	0.029824
FAM176B	-1.28519	0.019683
TACC1	-1.28466	0.00748
EMG1	-1.2842	0.057078
STAP1	-1.28409	0.039986
PGM2L1	-1.28287	0.012261
PARP10	-1.28208	0.043299
H1F0	-1.28057	0.134387
C14orf112	-1.27941	0.035751
FUT4	-1.27862	0.041316
TMED5	-1.27752	0.058123
PSAPL1	-1.27658	0.008618
EXD2	-1.27647	0.008947
MFSD10	-1.27609	0.027622
LOC646447	-1.27535	0.010641
PSMC3	-1.27483	0.069712
NDRG1	-1.2727	0.180286
SLC35A5	-1.27245	0.076755
USP39	-1.27228	0.006892
PCNX	-1.27215	0.006131
AUH	-1.27188	0.11769
APRT	-1.27188	0.028054
RAB2B	-1.27172	0.031039
PLSCR3	-1.27118	0.016587
TIMM23	-1.26984	0.007194
WDR54	-1.26982	0.002829
KAT2A	-1.26979	0.035263
C14orf135	-1.26848	0.021228
RAB8B	-1.26832	0.023664
LOC441019	-1.26781	0.065642
LOC643384	-1.2664	0.027405
STRN3	-1.26615	0.095796
CCT4	-1.26545	0.007762
TRAM1	-1.2652	0.005455
YES1	-1.26504	0.043079
MRPL37	-1.26504	0.051141
LOC201725	-1.26471	0.015519
LOC401911	-1.26408	0.00242
ARFGAP2	-1.26259	0.008123
YWHAG	-1.26232	0.044838
MRPL1	-1.26228	0.008574
UBA5	-1.26196	0.004199
ANGEL1	-1.26107	0.010257
LOC100128485	-1.26046	0.22141
HIP2	-1.26031	0.001875
MPDU1	-1.25954	0.013867
APOBEC3G	-1.25915	0.03495
MTDH	-1.25764	0.054371
C13orf7	-1.25693	0.148473
CISD1	-1.25643	0.060009
SRGN	-1.25554	0.217658
HSPA4L	-1.25534	0.026491
TYROBP	-1.25499	0.131036
FOLH1B	-1.25492	0.039073
RCC2	-1.25458	0.148897
ARHGAP4	-1.25451	0.045966
LOC652826	-1.25424	0.060873
C1orf162	-1.2542	0.06372
BAMBI	-1.25387	0.060113
ANKRD13C	-1.25336	0.034058
PAM	-1.2525	0.036273
S100P	-1.25179	0.071982
TMEM158	-1.25137	0.091365
RIC8A	-1.25127	0.026851
DRAP1	-1.25125	0.025509
UGDH	-1.2505	0.133213
KBTBD11	-1.24961	0.026873
IRX3	-1.24952	0.076747
LOC641975	-1.24901	0.001617
TWF2	-1.24889	0.017521
AASDHPPT	-1.24833	0.004372
MX2	-1.24795	0.055606
ZEB2	-1.24784	0.194829
ZNF593	-1.24751	0.102554
E2F5	-1.24675	0.008059
ISY1	-1.24585	0.193733
MIR181A2	-1.24552	0.01367
PSMB8	-1.24547	0.078971
PAPD4	-1.2454	0.059986
BTN3A3	-1.24539	0.055122
QTRT1	-1.24517	0.061232
LOC645012	-1.24512	0.010578
LOC649801	-1.24487	0.049791
C16orf58	-1.24454	0.02043
C2orf64	-1.24421	0.013184
ZNF614	-1.24347	0.087181
LOC729148	-1.24293	0.034859
FAM86D	-1.24266	0.021094
PHF11	-1.24253	0.248061
SQRDL	-1.2422	0.117975
C15orf29	-1.24182	0.020143
AZI2	-1.24173	0.007952
NAT13	-1.24166	0.029449
UCHL5	-1.24165	0.015075
NUS1	-1.24161	0.066139
LYRM5	-1.2416	0.066375
MFSD1	-1.24112	0.056842
LOC642418	-1.24097	0.008779
KIAA1600	-1.24069	0.163282
GAPT	-1.23993	0.05757
FOXN2	-1.23982	0.061095
ANKRD55	-1.23974	0.065045
NSUN6	-1.23954	0.029956
C10orf11	-1.23944	0.010688
CNTNAP3	-1.23942	0.017249
GMPS	-1.23934	0.216266
WDR40A	-1.23929	0.004432
PM20D2	-1.23926	0.128233
NKG7	-1.23888	0.018392
KLHL9	-1.23877	0.002155
SYT10	-1.23824	0.003756
LYRM7	-1.23821	0.024831
CCDC43	-1.23797	0.066973
LOC643720	-1.23776	0.010876
LOC401097	-1.23764	0.009539
LOC651167	-1.23715	0.009431
MIR1269	-1.23705	0.028614
ZSCAN5A	-1.23679	0.016497
ECGF1	-1.23638	0.05584
ALDH16A1	-1.23581	0.029137
SERP1	-1.23537	0.138579
CCNI	-1.23532	0.059545
MLLT3	-1.23498	0.006239
LEPROT	-1.23467	0.038652
LOC441241	-1.23459	0.013227
MINPP1	-1.23445	0.049786
GMFB	-1.23414	0.021704
RFXANK	-1.23397	0.018953
TMEM38B	-1.23371	0.027573
FAM117B	-1.23353	0.009797
SLC16A9	-1.23315	0.045713
LOC647370	-1.23256	0.006236
SAC	-1.23217	0.022642
NUDT16L1	-1.23213	0.009086
C12orf29	-1.23211	0.017487
LOC647108	-1.23204	0.005489
SCO1	-1.2319	0.010437
LOC257054	-1.23171	0.009973
ATF6	-1.23099	0.010465
LOC645058	-1.23085	0.031081
POLR2K	-1.23073	0.013581
TRAP1	-1.23014	0.038417
CCNB1	-1.23007	0.02461
CKAP4	-1.22994	0.021442
INO80C	-1.2298	0.023528
TMEM44	-1.22977	0.072496
LOC643912	-1.22949	0.01545
CAPN5	-1.2293	0.030021
LOC645045	-1.22916	0.010615
COX11	-1.22898	0.008945
MTR	-1.22883	0.017434
FKBP4	-1.22862	0.039356
LOC441050	-1.2286	0.034669
VPS25	-1.22859	0.131407
LGALS9	-1.22857	0.076705
APBA3	-1.22853	0.029443
TMED7	-1.22849	0.008385
USP30	-1.22826	0.003364
CAPG	-1.22818	0.011316
CD96	-1.22814	0.016326
ATP8B4	-1.2276	0.152426
PIN4	-1.22713	0.013919
PIK3R6	-1.2271	0.020538
FOXRED1	-1.2265	0.044787
NT5C3	-1.22623	0.012498
MIB1	-1.22615	0.030723
LZTFL1	-1.22609	0.04256
SEC22B	-1.22598	0.09363
ALG13	-1.22598	0.042597
HDHD2	-1.22578	0.009524
LOC730243	-1.22502	0.019389
IFIT5	-1.22471	0.079968
TCTN3	-1.22399	0.030317
CPA3	-1.22366	0.007337
PADI4	-1.22338	0.014701
LOC100134252	-1.22332	0.015154
EIF3J	-1.22331	0.019666
FBXO6	-1.22306	0.200709
KTELC1	-1.22284	0.018489
LOC642207	-1.2225	0.027109
NAGLU	-1.22196	0.004824
GHDC	-1.22193	0.007646
CHURC1	-1.22171	0.018198
LOC286135	-1.22169	0.067252
LOC390213	-1.22164	0.082975
LOC644686	-1.22157	0.015719
C1orf49	-1.2215	0.026208
KIFC3	-1.22083	0.004823
FLJ20628	-1.22072	0.009307
ATP6V0E2	-1.22064	0.076175
LOC652864	-1.22063	0.049852
FLJ16165	-1.22043	0.032808
C19orf10	-1.2204	0.159893
SLC25A31	-1.22011	0.020993
NME4	-1.21992	0.008228
THUMPD1	-1.21992	0.009175
UBQLN2	-1.21987	0.049826
SATB1	-1.2193	0.042137
METAP1	-1.21915	0.072404
NUCB2	-1.21864	0.205292
EIF3K	-1.21839	0.019384
NPAL3	-1.21826	0.026036
BTN3A2	-1.21814	0.120961
RAB38	-1.21811	0.016416
LOC343052	-1.21803	0.018022
MIR639	-1.2176	0.117963
XRCC3	-1.2176	0.024578
CCDC136	-1.21752	0.06602
TMEM129	-1.21709	0.036375
IRX5	-1.21704	0.057137
TMEM229B	-1.21655	0.031556
ARRB1	-1.21637	0.03616
VKORC1	-1.21613	0.132305
SIAH2	-1.21606	0.082224
RXFP4	-1.21598	0.097118
MRPL15	-1.21596	0.064632
NUDT21	-1.21559	0.089704
PSMB9	-1.2155	0.276903
LOC642302	-1.21539	0.018767
RING1	-1.21509	0.07673
LOC652786	-1.2149	0.01194
LOC389137	-1.21477	0.048244
PPP1R12A	-1.21472	0.021277
LOC399815	-1.21465	0.028398
LOC648997	-1.21455	0.017875
LPCAT4	-1.21428	0.007627
AKR1C3	-1.21422	0.264159
SFRS5	-1.21419	0.024093
HSPA5	-1.21407	0.162473
FEZ2	-1.21406	0.02607
LOC147975	-1.21394	0.005989
CLCN7	-1.21368	0.033569
C9orf29	-1.21366	0.015063
TGIF2	-1.21357	0.03165
ATP6V1A	-1.21355	0.029916
LOC645418	-1.21355	0.008951
STARD3	-1.21346	0.02854
LOC100131071	-1.21339	0.059028
EDN2	-1.21282	0.02122
LOC100128256	-1.21247	0.014739
FZD5	-1.21242	0.01102
ZNF558	-1.21229	0.025469
GLG1	-1.21225	0.019389
CXCL2	-1.21223	0.015862
LOC348174	-1.21215	0.003882
ILVBL	-1.21203	0.012834
ACTR1B	-1.21196	0.055823
ELOVL7	-1.2118	0.008999
MORN2	-1.21176	0.016932
RNF20	-1.21175	0.020419
KIAA2022	-1.21156	0.008951
TSPAN14	-1.2115	0.021413
NSUN4	-1.21145	0.038344
LOC144383	-1.21134	0.00775
NDUFS3	-1.21127	0.058571
SLAIN2	-1.21114	0.045889
LOC151579	-1.21105	0.2185
PBX2	-1.21104	0.157547
FZD4	-1.21099	0.095808
KIAA1737	-1.21097	0.018934
PCDHB1	-1.21075	0.018229
EPCAM	-1.21036	0.049045
TFB2M	-1.21036	0.015634
ARMCX5	-1.21024	0.01272
TMEM163	-1.21003	0.029988
AFF4	-1.20961	0.038294
LOC643332	-1.2095	0.230277
EGR1	-1.20943	0.823814
LOC651849	-1.20934	0.005632
HLA-C	-1.20919	0.146347
HSP90B1	-1.20918	0.046486
DIMT1L	-1.20899	0.064202
ANKS1A	-1.2088	0.046968
UTP18	-1.20879	0.045133
VASH1	-1.20878	0.033418
LOC648868	-1.20857	0.00514
ADIPOR2	-1.20839	0.012648
SLFN11	-1.20838	0.018907
LOC642815	-1.20829	0.004894
MPO	-1.20797	0.15503
LRP3	-1.20749	0.079598
FLJ31306	-1.20727	0.01581
LOC643722	-1.20702	0.01473
MYC	-1.20691	0.054359
ACTA2	-1.20684	0.029463
OR5AU1	-1.20683	0.01944
RETN	-1.20668	0.041654
LOC391165	-1.20641	0.016017
OR6M1	-1.20634	0.013144
C17orf50	-1.20609	0.006859
LOC729891	-1.20607	0.04346
PDIA6	-1.20601	0.050091
CBWD3	-1.20566	0.003011
S100B	-1.20535	0.061618
PION	-1.20531	0.029816
OXR1	-1.2053	0.040925
ATP6V1G2	-1.20524	0.021536
TMEM150A	-1.20522	0.041559
MRPL36	-1.20518	0.067812
PPP1R15A	-1.20516	0.117382
TNP1	-1.20514	0.064987
DHRS7	-1.20459	0.01617
LOC100129282	-1.2045	0.018475
C18orf21	-1.20447	0.024797
PRMT3	-1.20446	0.012306
PCNXL3	-1.20441	0.051441
SNORD62B	-1.20432	0.014265
PRR7	-1.20423	0.032454
KILLIN	-1.20419	0.034638
HEXDC	-1.204	0.056462
FLJ46156	-1.20377	0.022384
CD36	-1.20377	0.031917
RSBN1	-1.20367	0.028064
CDH9	-1.20367	0.011234
ELP3	-1.20362	0.007707
PMS1	-1.20359	0.055918
LOC646802	-1.20352	0.004996
LYSMD2	-1.20348	0.049401
AKR7A2	-1.20345	0.123282
BANF2	-1.20344	0.039242
LCMT2	-1.20338	0.032935
LOC283152	-1.20331	0.005452
VSX2	-1.2031	0.047205
BCL11A	-1.20302	0.030866
TRIM25	-1.20253	0.269386
LOC653581	-1.20249	0.008228
LOC642846	-1.20242	0.027673
C5orf13	-1.20237	0.171555
NOC2L	-1.2023	0.109902
LOC646064	-1.20217	0.021112
CMPK2	-1.20204	0.205393
LOC441454	-1.20178	0.038455
LOC338805	-1.20176	0.063506
RBM47	-1.2017	0.012558
CCL5	-1.20164	0.269125
ARHGEF6	-1.20162	0.047708
LOC644612	-1.20156	0.021341
SCARB2	-1.20145	0.067596
LOC652794	-1.20142	0.033077
LOC150759	-1.20138	0.105224
LOC100131785	-1.20137	0.042255
LOC100128108	-1.20134	0.012544
EXTL2	-1.20131	0.051654
LOC647211	-1.20121	0.007138
SIGMAR1	-1.20111	0.029341
LOC730083	-1.20104	0.036964
CRABP1	-1.20103	0.017528
SLC31A2	-1.201	0.125951
LOC388259	-1.20083	0.011608
ITCH	-1.20076	0.034196
C16orf93	-1.20068	0.094163
LOC100129702	-1.20045	0.00861
CFD	-1.20043	0.299707
TMEM170B	-1.20042	0.104926
PAPSS2	-1.20031	0.03313
LOC441843	-1.19999	0.023577
IL8	-1.19988	0.066666
FLJ14082	-1.19981	0.060416
TTK	-1.19965	0.112622
LOC400750	-1.19961	0.115438
EXOSC7	-1.19949	0.006698
CREG1	-1.19935	0.043179
LOC730183	-1.1992	0.013153
HEBP1	-1.19905	0.085845
CDC5L	-1.19888	0.176779
LOC100134153	-1.19888	0.014706
TRPC4	-1.19885	0.007297
R3HDM1	-1.19845	0.046946
CYP46A1	-1.19834	0.190391
GNA14	-1.19826	0.021894
PROCR	-1.19822	0.041718
LOC100130123	-1.19806	0.302698
RSAD1	-1.198	0.117934
RFP	-1.19794	0.099508
LOC729348	-1.1979	0.027919
LOC100131980	-1.19782	0.098822
C1orf159	-1.19769	0.014612
LOC254028	-1.19769	0.016594
TMEM173	-1.19767	0.014212
MPV17	-1.19738	0.042679
KIAA0664	-1.19729	0.05858
LOC647107	-1.19703	0.062529
ATAD5	-1.19693	0.034823
FMR1NB	-1.19679	0.012853
C1orf35	-1.19678	0.032062
TRIM38	-1.19675	0.102813
LOC652119	-1.19674	0.018629
LOC440731	-1.19672	0.054611
SCRG1	-1.19666	0.015074
FAM119B	-1.19652	0.028626
SLC25A1	-1.1964	0.027619
RABAC1	-1.19633	0.028719
GLA	-1.19631	0.030809
KLHL15	-1.19625	0.013846
H1FX	-1.19605	0.048352
HIBADH	-1.1959	0.1641
METTL6	-1.1959	0.006629
FLJ45337	-1.1959	0.015877
GPR180	-1.1958	0.117332
BBX	-1.19548	0.096763
SAPS1	-1.19545	0.060406
SERPINB1	-1.19532	0.172973
DNAJC12	-1.19529	0.096545
NCRNA00219	-1.19513	0.056026
LSM10	-1.19513	0.112774
GINS2	-1.19509	0.046116
EXOSC4	-1.19509	0.103123
C17orf62	-1.19477	0.030769
TMED2	-1.19451	0.089213
PLOD1	-1.19447	0.018157
PRAMEF19	-1.19423	0.04156
CELSR2	-1.19419	0.018402
C10orf128	-1.19418	0.023657
PPM1M	-1.19406	0.041631
GOLPH4	-1.19404	0.010518
TMEM177	-1.19386	0.014314
LOC649857	-1.19383	0.03543
ACAD8	-1.19368	0.065079
MGC40168	-1.19361	0.022887
MOAP1	-1.19357	0.032217
ICAM3	-1.1932	0.095229
ACADVL	-1.19317	0.103932
ITGA5	-1.19311	0.110174
PEX7	-1.19309	0.084249
CNPY3	-1.19294	0.025717
LOC654346	-1.19277	0.11638
LOC643482	-1.19266	0.006713
C14orf106	-1.19251	0.030567
LOC648645	-1.19239	0.042554
TSPAN33	-1.19232	0.031086
SNUPN	-1.19228	0.017342
BAT2D1	-1.19211	0.141369
GGCX	-1.1919	0.008112
LOC255783	-1.1919	0.038844
RPS6KB1	-1.19189	0.04401
CCDC88C	-1.19188	0.107656
LOC100134407	-1.19186	0.020125
ATAD1	-1.19174	0.159571
LRRN4	-1.19174	0.009336
RPL8	-1.1917	0.205352
SNORD114-19	-1.19165	0.029465
LOC652127	-1.19164	0.031553
LOC654010	-1.19155	0.108042
MRPL52	-1.19151	0.084602
UNC93B1	-1.1915	0.108348
FBXL19	-1.19143	0.029234
LOC100133827	-1.1911	0.030601
CCDC14	-1.19107	0.058449
TAF4B	-1.19104	0.028833
PAQR4	-1.19101	0.157728
FLJ41603	-1.19093	0.01247
ZDHHC17	-1.19087	0.021239
SLC25A39	-1.19075	0.039409
C1orf77	-1.19065	0.027715
SNHG12	-1.19063	0.112094
COASY	-1.19057	0.013117
TSPAN1	-1.19057	0.014426
MS4A10	-1.19051	0.046696
LOC647306	-1.19048	0.034142
UBP1	-1.19033	0.090481
TSPYL1	-1.19013	0.096215
HAVCR2	-1.19012	0.009609
C18orf1	-1.19008	0.014806
VPS26A	-1.19006	0.084195
MXD4	-1.18979	0.117043
LOC100131655	-1.18978	0.046261
NLRP2	-1.18955	0.01393
METTL3	-1.18954	0.082847
LOC345537	-1.18929	0.037484
PLCH1	-1.18924	0.029741
CTXN1	-1.18921	0.100623
ST3GAL3	-1.18908	0.027434
TNKS2	-1.18905	0.04335
HIBCH	-1.18901	0.094031
ZBTB33	-1.18892	0.039672
TMEM147	-1.18889	0.069513
C4orf38	-1.18879	0.040756
LOC652659	-1.18869	0.014372
LOC390551	-1.18867	0.017001
G6PC3	-1.18845	0.037824
LOC648277	-1.18841	0.010763
LOC100131875	-1.18833	0.013612
C6orf57	-1.18826	0.103248
LOC642214	-1.18809	0.024488
CST3	-1.18799	0.086217
ACTR6	-1.18799	0.132007
ACY1	-1.18788	0.078531
FAM86C	-1.18784	0.046421
SPINT4	-1.18783	0.017732
CLPTM1L	-1.1871	0.132359
C3orf26	-1.18697	0.088377
LOC645752	-1.18697	0.102144
DHRS3	-1.18654	0.036115
CNPY2	-1.1865	0.120596
HOXB1	-1.18643	0.015009
WDR48	-1.18631	0.043176
POM121L4P	-1.18622	0.011108
LOC402508	-1.18616	0.007854
LOC100128895	-1.18613	0.016282
FOSL1	-1.18611	0.020603
QPCTL	-1.18598	0.025832
C18orf22	-1.18592	0.090336
LOC728654	-1.18591	0.047036
TICAM1	-1.18556	0.007189
KCNJ2	-1.18552	0.036514
TMX3	-1.18547	0.05632
RFPL3	-1.18534	0.008881
ARL17P1	-1.18531	0.081405
LOC100132159	-1.18531	0.019159
LOC652571	-1.18528	0.03882
PLTP	-1.18512	0.06384
LOC652903	-1.18511	0.037266
LOC644026	-1.18506	0.041074
MIR1286	-1.18498	0.077413
TK1	-1.18493	0.07626
LOC644209	-1.18486	0.028
CCNA1	-1.1848	0.308859
LOC649101	-1.18474	0.012649
KCNH3	-1.18472	0.013135
SHPK	-1.18466	0.154938
KLHDC5	-1.18456	0.082092
MYCBP2	-1.18454	0.067054
ARID5B	-1.18453	0.083397
LOC641926	-1.18449	0.10072
WDR19	-1.18445	0.106175
LOC100130127	-1.18433	0.057333
DUS3L	-1.18429	0.115506
RANBP10	-1.18417	0.04787
DNASE1L3	-1.18415	0.041147
YARS2	-1.18397	0.039843
LOC400506	-1.18396	0.014139
LOC647718	-1.18389	0.013928
VRK3	-1.18388	0.009458
ALG6	-1.18364	0.111401
LOC145853	-1.1836	0.074619
LOC641905	-1.18359	0.03162
KHDC1	-1.18345	0.005588
LOC728530	-1.1831	0.014695
LOC644824	-1.18292	0.046942
LOC100132728	-1.18289	0.38099
GPR20	-1.18283	0.024499
UBE2E2	-1.18281	0.026271
MIR1293	-1.18259	0.061408
FAM134B	-1.18254	0.012075
RERGL	-1.18248	0.040247
LOC732415	-1.18247	0.019794
GEMIN8	-1.18242	0.036566
LOC651745	-1.18235	0.033587
NUDT18	-1.18235	0.083191
COPZ1	-1.18233	0.088865
LOC653119	-1.18223	0.058802
LOC645332	-1.18221	0.07713
TACR2	-1.18215	0.021839
SRPK2	-1.1821	0.034286
LOC644799	-1.18202	0.169297
LOC651635	-1.18202	0.067007
ARD1A	-1.18199	0.093114
LOC130678	-1.18198	0.01156
SAR1A	-1.18186	0.139066
GLYCTK	-1.18185	0.028419
C7orf36	-1.18172	0.031585
FAM120AOS	-1.18166	0.023719
B4GALT6	-1.18136	0.025259
ZDHHC4	-1.18132	0.044029
LCE3D	-1.18128	0.071684
CSF1R	-1.18126	0.400193
RNU6-1	-1.1812	0.142143
FAM90A17	-1.18111	0.016987
SPC25	-1.18107	0.112651
TSKU	-1.18104	0.082363
ERH	-1.18104	0.136222
HYMAI	-1.18103	0.039475
SUCLG2	-1.18103	0.028971
FAM65B	-1.18089	0.249353
KLRAQ1	-1.18077	0.047003
PCDH15	-1.18069	0.033395
LOC100133328	-1.18054	0.180696
LOC402562	-1.18036	0.012303
LOC653683	-1.18035	0.036999
LOC652100	-1.18032	0.015058
PPIB	-1.18025	0.208135
LOC199882	-1.18021	0.007417
LOC388114	-1.18012	0.040103
FLJ33651	-1.1801	0.024552
LOC646609	-1.17993	0.038542
ZBTB45	-1.17992	0.01477
CDK4	-1.17981	0.035157
PSMB5	-1.17979	0.105277
CPSF2	-1.17975	0.042976
ZNF770	-1.17973	0.019158
MIR1827	-1.17964	0.01052
PYGO2	-1.17964	0.020385
CTDSPL2	-1.17959	0.284103
LOC727752	-1.17955	0.019121
DPPA5	-1.17949	0.02693
C6orf103	-1.17948	0.012883
MIR126	-1.17934	0.024206
39147	-1.17919	0
QKI	-1.1791	0.012492
NTHL1	-1.17908	0.123328
MT1X	-1.17907	0.16063
LMBR1	-1.17903	0.09465
LOC730288	-1.17899	0.043103
TSHZ1	-1.17883	0.133981
SLC22A4	-1.17873	0.061089
ZSCAN18	-1.17867	0.034036
DUS4L	-1.17863	0.011171
LZTS1	-1.17862	0.007091
GCDH	-1.17846	0.025358
HSP90AA1	-1.17846	0.098839
CD37	-1.17845	0.083786
LOC728344	-1.17843	0.016206
RNASEH2A	-1.17834	0.075084
LOC645762	-1.17828	0.098306
LOC643186	-1.17824	0.071081
NOC3L	-1.17817	0.086176
CACNA2D1	-1.17817	0.011296
C2orf30	-1.1781	0.096954
IGFBP2	-1.17803	0.123095
UBE2L3	-1.17795	0.054329
SNORA41	-1.17785	0.026569
SNF8	-1.17772	0.177064
POLD1	-1.17771	0.074118
SARS2	-1.17769	0.103787
LOC643433	-1.17759	0.076717
LOC645811	-1.17743	0.025352
ANKRD20A2	-1.17736	0.045079
NUDC	-1.17733	0.06196
MIR196A1	-1.17733	0.042444
LOC401074	-1.17723	0.022996
TTC19	-1.17722	0.216177
F12	-1.17714	0.095925
LOC100130174	-1.17713	0.018855
LOC647589	-1.17711	0.018724
TNFAIP1	-1.17702	0.090804
SRP72	-1.17699	0.042696
MCCC1	-1.17698	0.108328
RTP4	-1.17694	0.150588
REEP4	-1.17688	0.104698
LOC399829	-1.1768	0.069171
RNF219	-1.17648	0.180208
FAM110C	-1.17647	0.022895
NDUFS8	-1.17645	0.040899
FCGRT	-1.17639	0.054531
CLINT1	-1.17636	0.084435
FLJ42709	-1.17635	0.079277
FLJ43390	-1.17629	0.012001
MTHFS	-1.17628	0.115194
KIAA1045	-1.1762	0.026964
LOC642093	-1.17615	0.033029
FCHSD2	-1.17595	0.182352
NMT1	-1.17592	0.070331
FBXL20	-1.17583	0.025619
POU3F1	-1.1758	0.012545
LOC730429	-1.17575	0.048903
MRPS7	-1.17571	0.054864
CLCN2	-1.17562	0.152189
SLC30A7	-1.17557	0.099028
MPI	-1.17541	0.029435
GAR1	-1.17541	0.106445
XK	-1.17535	0.15033
LOC100134816	-1.17534	0.033461
MIR19B2	-1.17532	0.024218
TRAF3IP3	-1.17512	0.014012
TNNI2	-1.17507	0.02278
LOC646774	-1.17503	0.102892
CYCS	-1.17502	0.023548
LOC642348	-1.17495	0.104985
NKX1-2	-1.17477	0.030853
NMB	-1.17471	0.139014
ANXA8L1	-1.17461	0.064619
C10orf88	-1.1746	0.033225
LOC642014	-1.17452	0.06229
HAPLN2	-1.17448	0.035965
FLJ46838	-1.17445	0.102491
LOC732139	-1.17444	0.031428
ARL10	-1.17425	0.072617
KDM5B	-1.17425	0.108515
MNX1	-1.17399	0.044671
ATIC	-1.17398	0.03988
LOC100132752	-1.17396	0.04748
CRLF3	-1.17393	0.08093
LOC441461	-1.17377	0.019945
LOC402117	-1.17368	0.090243
PSME2	-1.17362	0.366947
LARS2	-1.17358	0.054122
CRYBA4	-1.17351	0.066213
C16orf13	-1.17341	0.028857
LOC642629	-1.1734	0.012772
C8orf76	-1.17328	0.165826
EPB41L4A	-1.17328	0.051555
LOC389362	-1.17323	0.03453
LOC641806	-1.17321	0.032193
HCCA2	-1.17321	0.009578
FANCL	-1.17318	0.017038
GOLGA8A	-1.17313	0.071685
LOC731159	-1.17308	0.026497
KIF20B	-1.17308	0.146553
GOLPH3L	-1.17299	0.035233
LOC441246	-1.17278	0.096074
OR6C74	-1.17265	0.056232
KEL	-1.17259	0.047039
PDE6B	-1.17256	0.043909
TARP	-1.17253	0.414343
TMEM97	-1.17217	0.032126
APOA4	-1.17215	0.0221
PRKRIR	-1.1721	0.110784
LOC646463	-1.17207	0.027055
TAF7	-1.17199	0.351332
SLC35A4	-1.17197	0.129616
CHRDL2	-1.17191	0.037002
LMF1	-1.17191	0.013729
LOC643825	-1.1719	0.035234
TMEM69	-1.17169	0.017341
OR2AK2	-1.17168	0.011347
LOC728157	-1.17164	0.075799
C1orf25	-1.17163	0.054151
KHSRP	-1.1716	0.059363
LOC652562	-1.17156	0.062528
MGC57346	-1.17154	0.039015
RDH14	-1.17151	0.114432
STH	-1.17145	0.054653
MAF1	-1.17138	0.046478
LOC644586	-1.17131	0.018908
LRMP	-1.1713	0.176447
LOC400499	-1.17122	0.008887
FAM99A	-1.17118	0.05587
LOC402716	-1.17113	0.068938
MED28	-1.17109	0.112461
FAM36A	-1.171	0.055837
KIAA0090	-1.17099	0.011094
ILF2	-1.17096	0.025778
OR13C8	-1.17087	0.023898
LOC651789	-1.1707	0.043953
LOC647656	-1.1707	0.030023
ZMYM4	-1.17049	0.017989
NOS3	-1.17046	0.037025
FEZF2	-1.17038	0.012499
MGC15885	-1.17011	0.031253
RPRD1A	-1.17009	0.100693
LOC642921	-1.17	0.019686
MTMR6	-1.16998	0.111656
LOC391817	-1.16998	0.04483
LOC100130246	-1.16996	0.048411
C17orf100	-1.16991	0.020273
TYW3	-1.16991	0.162707
TXNIP	-1.16981	0.660231
LOC730256	-1.1697	0.026729
RPL29	-1.1697	0.256184
DMRTA1	-1.16963	0.009959
HIC1	-1.16961	0.068084
PIGC	-1.16951	0.045948
PTGES3	-1.1694	0.078138
ZNF75A	-1.16935	0.069193
MGC72104	-1.16934	0.160445
SUMF1	-1.16932	0.070225
LOC731283	-1.16926	0.121299
HAAO	-1.16916	0.027676
ZNF541	-1.16904	0.156635
C9orf171	-1.16881	0.011034
HTRA2	-1.16881	0.029986
NXT1	-1.16876	0.040548
GRHPR	-1.16872	0.019928
LOC440525	-1.16871	0.142416
DUSP2	-1.16866	0.105354
LOC100129828	-1.16863	0.048329
LOC100132856	-1.16858	0.089333
RDBP	-1.16855	0.07162
LOC650454	-1.16853	0.029564
PRR16	-1.1685	0.080262
MIR29B1	-1.16839	0.044083
LOC732313	-1.16835	0.114642
ADO	-1.16832	0.041857
NOP58	-1.16829	0.08307
LOC285346	-1.16823	0.063048
SKIV2L	-1.16819	0.112662
SDC4	-1.16807	0.080426
LOC644883	-1.16807	0.047249
C10orf2	-1.16805	0.122144
AGAP6	-1.16802	0.086329
LOC391811	-1.16797	0.059358
SFN	-1.16796	0.018661
LOC441455	-1.1679	0.085408
LOC648695	-1.16789	0.067801
NMRAL1	-1.16787	0.036788
CROCCL1	-1.16764	0.053599
UCMA	-1.16754	0.071138
LOC654091	-1.16742	0.054444
EBNA1BP2	-1.16742	0.198662
MMP7	-1.16739	0.116695
KDR	-1.16734	0.075959
LOC642486	-1.16734	0.055356
LOC647786	-1.16722	0.051528
GZMH	-1.16712	0.015134
LOC100132620	-1.16692	0.04087
LOC650114	-1.16691	0.062989
C9orf16	-1.16686	0.105282
39331	-1.16685	0
ST3GAL4	-1.16678	0.070411
LOC729684	-1.16678	0.015089
C17orf70	-1.16678	0.058383
C9orf37	-1.16677	0.050613
FOXO4	-1.16669	0.095711
C4orf32	-1.16652	0.050382
LOC729059	-1.16641	0.082567
CD79B	-1.16616	0.016149
KDELC2	-1.16609	0.056838
LOC653695	-1.16609	0.097522
ABHD14B	-1.16593	0.054105
SPIN4	-1.16591	0.149712
LOC653881	-1.1659	0.08668
LOC441119	-1.16583	0.058271
FIBP	-1.16581	0.020076
LOC647834	-1.16579	0.019815
LOC100128190	-1.1657	0.019393
BET1	-1.16567	0.027519
GPATCH2	-1.16564	0.045589
GIMAP5	-1.16563	0.023126
CCRL2	-1.16562	0.018285
SEMA3A	-1.16558	0.047508
GFM1	-1.16557	0.168585
NPR2	-1.16549	0.032927
KIAA1279	-1.16545	0.08854
PSMG4	-1.16543	0.005828
SNTB1	-1.16536	0.058934
PKDREJ	-1.16532	0.115043
PCNP	-1.1653	0.055371
RPL39L	-1.16528	0.078127
TBC1D4	-1.16525	0.201347
LOC402198	-1.16524	0.018939
HEG1	-1.16514	0.056981
UBA1	-1.16512	0.051761
LOC644096	-1.16509	0.040001
ISCA1	-1.16492	0.064067
KRTHA5	-1.1649	0.024834
FIS1	-1.16476	0.279681
LOC646782	-1.16468	0.093832
RCAN3	-1.16444	0.032648
BTBD17	-1.1644	0.011328
PTOV1	-1.1644	0.140625
CDT1	-1.16438	0.109919
LOC647648	-1.16428	0.021542
LOC651769	-1.1642	0.047057
TMEM76	-1.16418	0.112124
DDX60L	-1.16415	0.217695
LOC653429	-1.16412	0.039287
P15RS	-1.16409	0.099025
DGCR6L	-1.16406	0.083637
ZBP1	-1.164	0.026857
IFRD2	-1.16395	0.222258
SORT1	-1.16394	0.008538
LOC652231	-1.16389	0.014761
RAB33A	-1.16389	0.150208
GABRA4	-1.16384	0.023279
C1orf53	-1.16381	0.185648
ANAPC10	-1.1638	0.134831
ZNF281	-1.1637	0.1425
TM2D2	-1.16359	0.034456
NUDCD2	-1.16356	0.157679
WDR60	-1.16355	0.123018
MIR30B	-1.16346	0.079276
CCDC91	-1.16345	0.067214
MSL1	-1.16345	0.137841
C1orf192	-1.16343	0.066907
C9orf40	-1.16341	0.070371
LOC653163	-1.1634	0.047712
DHRS4	-1.16334	0.047951
LOC651044	-1.16331	0.117475
LOC727722	-1.16325	0.009464
UROS	-1.16323	0.058572
HLA-DRB5	-1.16321	0.087729
STRBP	-1.16319	0.141125
PRSS16	-1.16319	0.018596
KLHL8	-1.16314	0.033965
MIR512-2	-1.16313	0.053189
LOC643320	-1.16306	0.03458
ZMPSTE24	-1.16304	0.205473
ABCE1	-1.16302	0.053227
EPOR	-1.16284	0.04665
STK4	-1.16284	0.056583
ZDHHC8	-1.16281	0.207714
PRKCI	-1.16276	0.02386
LOC390378	-1.16271	0.049243
LOC729852	-1.16262	0.031796
LOC644256	-1.16256	0.01563
GNMT	-1.16254	0.024421
DGKQ	-1.16254	0.080345
RCL1	-1.16247	0.069015
LOC650826	-1.16245	0.035445
ADK	-1.16234	0.019973
LOC644887	-1.16231	0.043979
HNRPK	-1.16227	0.089102
EPC2	-1.1622	0.035314
ORAI1	-1.16218	0.085982
LOC389493	-1.16216	0.018312
RAB7A	-1.16216	0.054604
ZNF324B	-1.16211	0.048744
GALK1	-1.16207	0.192213
MOSPD1	-1.16206	0.074454
RNF182	-1.16205	0.016331
GPR112	-1.162	0.028287
LOC648771	-1.16199	0.063532
FAM174A	-1.16195	0.022213
UBA6	-1.16195	0.070494
LOC652322	-1.16189	0.03482
LOC100129480	-1.16185	0.060878
LOC650656	-1.16178	0.019681
MRPL50	-1.16176	0.187411
ERLIN1	-1.16176	0.108376
PKD1L1	-1.16171	0.010511
MRPS28	-1.16167	0.040961
LOC100131856	-1.16155	0.087145
LOC100128892	-1.16149	0.025429
NCRNA00085	-1.16149	0.081306
PRRG2	-1.16149	0.036632
AVPI1	-1.16143	0.032743
AP3S1	-1.16142	0.066485
SLC17A9	-1.16141	0.049466
FAM100A	-1.16139	0.089606
PTPLAD1	-1.16135	0.036016
RASSF4	-1.16123	0.033175
LOC390564	-1.1612	0.036066
TRAPPC5	-1.16103	0.091218
POMP	-1.16102	0.306541
ALG10B	-1.16084	0.013804
LOC100130884	-1.16083	0.010461
CD33	-1.16078	0.069817
LOC100130835	-1.16057	0.024577
POMGNT1	-1.1605	0.040731
LOC100134739	-1.16034	0.066911
TRIM21	-1.1603	0.204402
S1PR3	-1.16023	0.067642
SRFBP1	-1.16016	0.06806
LOC646570	-1.16005	0.101686
LOC284964	-1.16003	0.032894
MGC42630	-1.16001	0.127392
CNDP2	-1.16	0.027587
GLB1L	-1.15998	0.01327
C1orf52	-1.15988	0.093495
C2orf47	-1.15975	0.023786
TMEM66	-1.15969	0.060572
LOC100128115	-1.15969	0.050779
LOC648963	-1.15957	0.095407
DNAJC19	-1.15953	0.089801
BTBD15	-1.15951	0.185075
TMEM41A	-1.15949	0.173875
NDST3	-1.15946	0.036762
DCAF16	-1.15942	0.077769
LZTR1	-1.15941	0.154231
TMEM106B	-1.15938	0.034746
LOC644580	-1.15937	0.047982
LOC339862	-1.1593	0.053902
PLD6	-1.15929	0.003608
LOC648398	-1.15926	0.062283
DIO3	-1.15917	0.020308
SLC25A21	-1.15913	0.029222
S1PR4	-1.15913	0.049804
MIR548F1	-1.15912	0.085003
ST13	-1.15901	0.094729
C9orf119	-1.159	0.120247
PPM1H	-1.159	0.102571
TMEM233	-1.15898	0.015787
ERGIC2	-1.15895	0.072015
VCPIP1	-1.15881	0.021187
ORAI3	-1.15874	0.039716
OR5M11	-1.15869	0.013996
LOC730272	-1.15867	0.034516
C7orf55	-1.15864	0.059931
LOC100131610	-1.15864	0.09578
LOC727828	-1.15857	0.019637
CHCHD5	-1.15854	0.139743
RASGRP2	-1.15833	0.089951
MYLK3	-1.15828	0.092853
PLAC1L	-1.15827	0.050472
FVT1	-1.15822	0.015876
CCDC71	-1.15822	0.168875
TRIM56	-1.15819	0.263541
MIR548C	-1.15815	0.065106
G3BP2	-1.15806	0.152396
LOC646009	-1.15803	0.048798
TBCCD1	-1.15801	0.041617
LOC728431	-1.15792	0.169468
ANKRD47	-1.15787	0.074109
TIMM23B	-1.15786	0.009664
IL1RAPL1	-1.15784	0.071723
C3orf43	-1.15779	0.016983
HMBS	-1.15778	0.008332
ZDHHC2	-1.15771	0.145055
RBM45	-1.1577	0.077918
ACSBG2	-1.15769	0.020306
RPUSD3	-1.15751	0.062356
TMEM101	-1.15749	0.045804
RNF215	-1.15743	0.110644
TCP10L	-1.15742	0.05811
ITGAV	-1.15741	0.114562
BBS2	-1.15739	0.10953
MRPL24	-1.15737	0.097426
PDHB	-1.15736	0.062103
LOC642966	-1.15736	0.030787
BCAT2	-1.15711	0.09504
FKBP3	-1.15701	0.034551
LOC642360	-1.15697	0.021701
FIZ1	-1.15695	0.029309
LOC652226	-1.15695	0.017463
LOC100134805	-1.15694	0.070195
LOC645037	-1.15693	0.115319
CXorf21	-1.15687	0.019909
ATL2	-1.15673	0.17976
LOC729645	-1.15664	0.025282
LPCAT3	-1.15662	0.129059
MT4	-1.15654	0.05927
TUG1	-1.1565	0.162653
LOC642473	-1.1565	0.033188
HGF	-1.15646	0.052705
IFI27L2	-1.15645	0.028818
DNLZ	-1.15642	0.215541
ATP5G3	-1.15641	0.111201
PTPRH	-1.15641	0.027761
C21orf89	-1.15635	0.022519
RDX	-1.1563	0.184557
CLIC3	-1.1563	0.042437
LOC648976	-1.15628	0.023674
NIF3L1	-1.1562	0.032869
TMEM14B	-1.15617	0.118792
ATP5G1	-1.15617	0.326534
LOC647009	-1.15614	0.091365
CEBPE	-1.15612	0.040175
C18orf45	-1.15608	0.105788
LOC100132213	-1.15607	0.043188
LRPAP1	-1.15597	0.19823
DNTTIP1	-1.1558	0.031745
GDPD4	-1.15579	0.040612
RALY	-1.15566	0.157762
SCAMP1	-1.15563	0.157513
LOC650961	-1.15562	0.026399
LOC650744	-1.15562	0.052265
UNC45A	-1.15561	0.014787
C6orf108	-1.15553	0.013006
EHD4	-1.15553	0.05783
COTL1	-1.15552	0.17385
LOC648623	-1.15545	0.089489
LOC374395	-1.15544	0.088314
LOC652204	-1.15539	0.056355
MTG1	-1.15534	0.088249
TBC1D21	-1.15533	0.057503
SLC4A7	-1.15532	0.407781
MBLAC2	-1.1553	0.230422
B3GALNT2	-1.15518	0.012599
FLJ40852	-1.15518	0.056357
MIR1978	-1.15511	0.829926
ABCG8	-1.15503	0.020286
FLJ31813	-1.15499	0.076472
LOC136143	-1.15498	0.184083
HESX1	-1.15494	0.172903
RHBDL1	-1.15494	0.059636
DHX16	-1.15485	0.065801
NPM3	-1.15474	0.067967
LOC644635	-1.15465	0.067109
XBP1	-1.15464	0.204068
ADCK2	-1.15456	0.057328
C1RL	-1.15456	0.074943
CENPQ	-1.15456	0.093659
C19orf29	-1.15451	0.027161
LOC647456	-1.15444	0.028455
CD3E	-1.15443	0.084567
LOC401101	-1.15441	0.059299
MIR193A	-1.1544	0.045383
C15orf40	-1.15428	0.082062
LOC649848	-1.15424	0.132844
GLMN	-1.15419	0.004748
NHP2	-1.15419	0.128463
CA11	-1.15418	0.073332
VILL	-1.15413	0.050695
PGM2	-1.15409	0.164218
NUDT6	-1.15405	0.006526
DCXR	-1.15401	0.198063
MIER1	-1.154	0.006837
HIST1H3F	-1.15399	0.116728
DNCL1	-1.15399	0.08559
GBP1	-1.15391	0.034219
BAG2	-1.15385	0.088297
ATXN7L3	-1.15381	0.14124
LHPP	-1.15378	0.159224
TMEM200A	-1.15377	0.04929
NOLC1	-1.15375	0.2257
SUSD2	-1.15374	0.03507
UBLCP1	-1.1537	0.082539
LOC652416	-1.15369	0.054017
VPS37A	-1.15362	0.231871
FLJ20920	-1.15358	0.094066
IRF8	-1.15358	0.104976
BSDC1	-1.15352	0.077622
LOC730034	-1.15351	0.034385
XPNPEP3	-1.15346	0.270938
GOT1L1	-1.15345	0.035301
HIST1H4G	-1.15333	0.042285
ADM2	-1.15322	0.051424
LOC653059	-1.15302	0.131916
GPR182	-1.15299	0.060516
OR5AS1	-1.15298	0.045257
WDR55	-1.15297	0.127472
LOC400948	-1.15294	0.106893
LOC391771	-1.15288	0.042643
C12orf48	-1.15286	0.051101
LOC646134	-1.15281	0.081512
PIGM	-1.15273	0.05215
LOC124220	-1.15272	0.130929
FLJ40194	-1.15262	0.09093
LOC440928	-1.1526	0.158911
SLC25A46	-1.15246	0.038315
GBP4	-1.15244	0.019997
LOC646026	-1.1523	0.122806
NRXN2	-1.15229	0.018003
FSTL1	-1.15228	0.04676
LOC644922	-1.15228	0.077929
KIAA0802	-1.15223	0.062745
BPHL	-1.15219	0.100803
PTPN12	-1.15219	0.095814
LOC653874	-1.15209	0.050587
SLC25A12	-1.15208	0.028843
ZBTB5	-1.15203	0.136221
PPP2R3C	-1.15187	0.09313
LOC730818	-1.15184	0.147566
PPT1	-1.15182	0.031512
FUNDC1	-1.1518	0.210876
C6orf203	-1.15178	0.020792
B3GNT5	-1.15173	0.158827
LENG1	-1.15173	0.071526
LOC649639	-1.15169	0.084451
LOC650210	-1.15162	0.036549
LOC220998	-1.15159	0.034192
LOC100190940	-1.15152	0.056113
SPRY2	-1.15151	0.175454
LOC652259	-1.15144	0.033597
WDR18	-1.15143	0.195732
LOC646982	-1.1514	0.05517
PPP2R5B	-1.15135	0.055544
MIR553	-1.15132	0.025821
EIF4E1B	-1.15131	0.032407
SERPINA5	-1.1513	0.096083
ABHD14A	-1.15129	0.13148
NDUFB7	-1.15124	0.06092
GSDMD	-1.15123	0.115853
SNORA8	-1.15122	0.144047
COMTD1	-1.15117	0.036187
PSMA2	-1.15109	0.129332
RNF170	-1.15109	0.041058
CCDC92	-1.15104	0.146126
CCRN4L	-1.15102	0.039477
OR5B12	-1.151	0.019633
TSPAN31	-1.15099	0.071204
C3orf19	-1.15096	0.056843
LOC642037	-1.15094	0.055906
LOC387934	-1.15092	0.205557
WASPIP	-1.15091	0.057914
CTHRC1	-1.15089	0.034065
LOC652305	-1.15068	0.016886
ACVR1	-1.1506	0.046256
SLC2A1	-1.1506	0.086956
LOC650030	-1.15055	0.108626
C16orf68	-1.15049	0.073437
LOC649821	-1.15037	0.159672
PFAS	-1.1503	0.118922
PRIM2A	-1.15027	0.119302
MAPK12	-1.15021	0.073627
RGS17	-1.15014	0.093585
FAM81A	-1.15013	0.188609
TGM1	-1.15006	0.055753
MGC40170	-1.15004	0.087455
NPW	-1.15002	0.025676
OR6B1	-1.15001	0.016016
TIPRL	-1.15	0.076644
TSTA3	-1.14993	0.02547
RPS7	-1.14987	0.209878
C16orf47	-1.14978	0.191888
MIR554	-1.14974	0.045092
LCOR	-1.14973	0.198934
GRWD1	-1.14971	0.250812
GBAP	-1.14971	0.053885
COL4A3	-1.14963	0.028574
TGFBR3	-1.14961	0.172016
LOC654096	-1.14954	0.03866
LOC727980	-1.1495	0.0713
LOC646946	-1.14941	0.035658
CEP72	-1.14938	0.028391
GKAP1	-1.14935	0.114435
FAM194A	-1.14932	0.036925
C8orf55	-1.14925	0.146708
LOC652290	-1.14918	0.044647
PPAPDC2	-1.14918	0.161445
SLAIN1	-1.14915	0.017493
IGFL3	-1.14911	0.055747
LOC100128130	-1.1491	0.158775
LRRC58	-1.14908	0.119233
TUSC4	-1.14899	0.066149
NELF	-1.14897	0.249306
LOC387873	-1.14895	0.113257
CDCA7	-1.14894	0.146829
SAMD13	-1.1489	0.082388
POPDC2	-1.14884	0.040494
ASB10	-1.14861	0.092864
LOC401957	-1.14858	0.029941
LOC388381	-1.14855	0.020873
GPD1L	-1.14845	0.11373
MIR770	-1.14843	0.049804
LOC442423	-1.14841	0.024997
PCF11	-1.14836	0.068013
VKORC1L1	-1.14833	0.128508
SULT4A1	-1.14831	0.025508
PROS1	-1.1483	0.229373
LOC731007	-1.148	0.106408
STK36	-1.14797	0.044027
LOC650369	-1.1479	0.045916
LOC645967	-1.14787	0.06408
UBE1DC1	-1.14769	0.0466
ZNF157	-1.14765	0.0376
LPAR3	-1.14762	0.064556
PLEKHG7	-1.14762	0.10512
SLC9A3R2	-1.14761	0.018943
LOC651530	-1.14759	0.062689
JAK2	-1.14758	0.180513
TRPT1	-1.14757	0.105743
LRRC16	-1.14756	0.239983
LOC643187	-1.14755	0.037316
C14orf142	-1.14752	0.12571
LOC649137	-1.14746	0.024102
NR1D2	-1.14744	0.062002
LOC165186	-1.14742	0.037093
ZNF846	-1.14732	0.066106
LOC441054	-1.1473	0.058799
C16orf53	-1.14729	0.196023
VPS26	-1.14724	0.2224
SIGLEC5	-1.14722	0.051075
LOC648222	-1.14722	0.02968
LOC550631	-1.14721	0.056872
ALKBH3	-1.14711	0.02593
BAK1	-1.14709	0.29795
TMED10	-1.14704	0.273052
ABHD6	-1.14703	0.038681
ITGB1BP2	-1.14702	0.141298
LOC100129543	-1.14701	0.082943
PDYN	-1.14697	0.119896
HNRNPA3	-1.14694	0.162911
HIST1H4I	-1.14693	0.155445
LOC648001	-1.14685	0.044889
PSMC6	-1.14684	0.254942
ZNF434	-1.14682	0.080982
HSD17B12	-1.14675	0.064536
LOC648966	-1.14672	0.046322
SKP1	-1.14667	0.125297
LPIN2	-1.14667	0.043222
KIF17	-1.14667	0.025969
C1orf41	-1.14653	0.18412
IL1R1	-1.14646	0.035074
C2orf68	-1.14645	0.143274
LOC652595	-1.14645	0.069149
LOC649584	-1.14645	0.027584
MIR548I2	-1.1464	0.089984
LOC648879	-1.14639	0.073733
LOC401497	-1.14637	0.092624
NDUFB8	-1.14635	0.028747
CLPTM1	-1.1463	0.131254
C14orf169	-1.14626	0.046834
PLCG2	-1.14622	0.27236
PCBP1	-1.14614	0.177803
SLC23A3	-1.1461	0.049867
MGC16169	-1.14608	0.111785
ITPR1	-1.14596	0.157527
NCL	-1.14587	0.238069
MIR766	-1.14587	0.04553
LOC132707	-1.14585	0.052047
MYL5	-1.14584	0.086487
RBM17	-1.14583	0.036848
INSIG1	-1.14576	0.398157
DUOXA2	-1.14573	0.0887
SERGEF	-1.14572	0.17428
PINK1	-1.14572	0.175625
SHOC2	-1.14571	0.147413
GIMAP4	-1.14568	0.032163
WWP1	-1.14561	0.0149
KBTBD8	-1.14561	0.111638
FLJ31222	-1.14559	0.176294
C12orf30	-1.14554	0.030888
AIMP2	-1.14548	0.150494
PRAMEF21	-1.14544	0.059762
LOC440804	-1.1454	0.142168
C20orf196	-1.14535	0.041639
PRCP	-1.14534	0.265382
P4HB	-1.14531	0.299145
RPS6KA6	-1.14529	0.060145
STAB2	-1.14523	0.063895
LOC100134528	-1.14521	0.059938
MMD	-1.14519	0.297027
CRYL1	-1.14513	0.181414
SLC29A4	-1.14513	0.028069
C11orf57	-1.14512	0.023662
LOC644201	-1.14509	0.029149
IL1RN	-1.14504	0.112582
LOC402279	-1.14503	0.095095
LOC100132702	-1.145	0.027901
LOC729351	-1.14497	0.119171
MRPL2	-1.14497	0.041771
C17orf106	-1.14492	0.06011
C21orf63	-1.14478	0.059818
BLVRA	-1.14477	0.091752
FLJ16369	-1.14475	0.020734
OTUD5	-1.14475	0.104074
C1orf204	-1.14473	0.223627
ATP13A1	-1.14469	0.158309
LOC729601	-1.14468	0.030997
RCOR2	-1.14467	0.088132
FLJ36777	-1.14465	0.056027
ZNHIT1	-1.14465	0.144902
LOC652065	-1.14463	0.071501
PAN3	-1.14463	0.464822
WDFY1	-1.14462	0.198885
LOC100130179	-1.14462	0.050214
LOC648278	-1.1446	0.127132
FLJ20718	-1.14454	0.057267
LOC646507	-1.14451	0.050528
LOC100133747	-1.1445	0.074155
FXC1	-1.14449	0.110053
RPS6KC1	-1.14447	0.056853
LOC100134384	-1.14446	0.040043
LOC649587	-1.14445	0.04377
LOC642903	-1.14439	0.139108
LOC650006	-1.14437	0.031848
MGC29506	-1.14434	0.056981
PRMT6	-1.14432	0.042519
GRSF1	-1.14429	0.021956
TUBGCP5	-1.14428	0.046488
C16orf48	-1.14427	0.079021
FYCO1	-1.14425	0.194217
LOC646604	-1.14424	0.089232
TARSL2	-1.1442	0.100205
DDOST	-1.14413	0.130436
ITGB3BP	-1.14411	0.321633
KBTBD6	-1.14409	0.102925
PMPCA	-1.14407	0.144922
AZU1	-1.14404	0.247377
METTL2B	-1.14403	0.044736
ZBTB17	-1.14402	0.039839
CANT1	-1.144	0.229098
SLC25A11	-1.14398	0.114114
LOC653453	-1.14392	0.073302
NKX2-8	-1.14381	0.041339
OLIG2	-1.14378	0.037331
SLC9A1	-1.14377	0.103944
HSPB1	-1.14376	0.090429
HBM	-1.14376	0.125056
TRAPPC6A	-1.14375	0.229177
SLC44A2	-1.14372	0.100198
POU6F2	-1.14371	0.070695
PHEX	-1.1437	0.051699
DMRT1	-1.14367	0.126699
C6orf125	-1.14364	0.152758
C22orf29	-1.14364	0.095916
TATDN1	-1.14362	0.356414
LOC650217	-1.14357	0.048746
PFTK1	-1.14346	0.209252
KLK13	-1.14344	0.034288
D2HGDH	-1.14341	0.152175
FAHD1	-1.14337	0.054706
EFR3B	-1.14336	0.085368
PTDSS1	-1.14335	0.210376
T	-1.14335	0.067401
LOC653387	-1.14332	0.045921
LOC136288	-1.14327	0.113581
LTV1	-1.14326	0.181198
LOC729375	-1.14322	0.164885
PRIM2	-1.14322	0.031926
RPL36	-1.14321	0.54194
RASGRP3	-1.14319	0.109262
LOC100132494	-1.14318	0.119994
GINS3	-1.14302	0.059716
LOC643718	-1.14297	0.100147
PRMT7	-1.14297	0.028862
AHCY	-1.14294	0.07594
LOC653605	-1.14293	0.07672
LOC391019	-1.14291	0.149616
MIR1308	-1.14289	0.053914
LOC642677	-1.14289	0.15226
TIGD2	-1.14286	0.047395
LOC646888	-1.14283	0.097828
LOC143678	-1.14281	0.046838
ELL2	-1.14273	0.084507
DYRK4	-1.14271	0.052498
UGT2B4	-1.14271	0.034225
LRRC27	-1.1427	0.04207
LOC400352	-1.14268	0.038186
LOC650427	-1.14267	0.056902
PSMA5	-1.14266	0.102851
ZBED1	-1.14266	0.236378
LOC728428	-1.14261	0.158713
MSTO2P	-1.1426	0.077279
EIF3G	-1.14252	0.145888
COG2	-1.14252	0.07845
TBL1XR1	-1.14252	0.31827
LOC100132811	-1.14248	0.198132
PJCG6	-1.14247	0.084594
LOC653418	-1.14246	0.087248
ZNF487	-1.14242	0.109773
NXPH1	-1.14234	0.056391
PAGE3	-1.14228	0.02276
PM20D1	-1.14228	0.040277
TRIM27	-1.14227	0.079124
MIF4GD	-1.14227	0.19722
FAM102B	-1.14221	0.169967
LOC642819	-1.14219	0.089503
LCN1L1	-1.14217	0.138486
C5orf33	-1.14214	0.060125
MLLT11	-1.14212	0.042603
ZNF101	-1.14209	0.054493
HIST1H2AC	-1.14206	0.176304
TM7SF3	-1.14202	0.16774
OR10H1	-1.14196	0.054733
TST	-1.14185	0.196947
LOC390407	-1.14182	0.062512
PCDH12	-1.14181	0.032214
LOC100130882	-1.1418	0.032198
C3orf62	-1.14174	0.247514
MNS1	-1.14171	0.022665
LOC644295	-1.14169	0.048505
FAM8A1	-1.14168	0.046944
LOC149501	-1.14167	0.023438
LOC642914	-1.14166	0.125537
LOC389286	-1.14166	0.484732
LOC100134515	-1.14157	0.079141
AP2A2	-1.14157	0.096418
ARAF	-1.14153	0.096738
PI4KB	-1.14146	0.045493
SURF1	-1.14142	0.082291
LOC643140	-1.1414	0.077501
C19orf60	-1.14133	0.16304
LOC645885	-1.14131	0.052955
SATB2	-1.14129	0.270769
LOC651186	-1.14127	0.090399
ZC3HC1	-1.1412	0.058696
RAD1	-1.14116	0.042112
LOC401845	-1.14116	0.043663
CHRND	-1.14115	0.020947
HOXD11	-1.14111	0.033712
C4orf23	-1.14104	0.061702
DPAGT1	-1.14103	0.081027
ITFG2	-1.14102	0.044838
KIAA1712	-1.141	0.112203
IFNA1	-1.14097	0.115111
NMU	-1.14097	0.108431
WDR63	-1.14093	0.050525
SPATS2L	-1.14089	0.311828
MUC15	-1.14089	0.042343
IQCK	-1.14088	0.032069
FAM134C	-1.14079	0.109252
LOC651112	-1.14077	0.073902
CTDSPL	-1.14076	0.087681
SPARC	-1.14074	0.087938
ELOF1	-1.14071	0.189166
IGFBPL1	-1.14065	0.05298
DCAF7	-1.1406	0.073039
LOC642636	-1.14058	0.112542
TMEM51	-1.14055	0.054085
P2RY1	-1.14052	0.034319
TPSAB1	-1.14047	0.043046
TIGD3	-1.1404	0.073114
FAM26C	-1.14038	0.046603
RALBP1	-1.14037	0.069234
LOC728830	-1.14032	0.050572
LOC347292	-1.14031	0.205404
OR2D2	-1.14028	0.029332
DAGLB	-1.14021	0.245401
TIMM17B	-1.1402	0.116751
LOC642645	-1.14018	0.085254
SHROOM3	-1.1401	0.046622
GTF3C4	-1.14008	0.04914
PGF	-1.14007	0.126153
GPAA1	-1.14005	0.130089
MIR129-1	-1.14002	0.07566
CXorf38	-1.14002	0.1567
HECW1	-1.13999	0.048585
LOC730805	-1.13997	0.050454
STRADB	-1.13985	0.314089
TMCO6	-1.13982	0.067526
C10orf33	-1.13978	0.247017
FZD3	-1.13977	0.023361
MC5R	-1.13976	0.373431
LOC554226	-1.13974	0.018462
C2orf90	-1.13973	0.0485
PCA3	-1.1397	0.051556
LOC100134304	-1.13965	0.14587
LOC729238	-1.13958	0.063949
CABP5	-1.13957	0.022324
LOC100128371	-1.13956	0.055836
MIR1231	-1.13955	0.033277
MYBPC2	-1.13955	0.034141
CNNM3	-1.13947	0.078617
SLC39A3	-1.13943	0.088543
LOC651158	-1.13943	0.04949
ZNF721	-1.13942	0.072389
LOC100133920	-1.13942	0.060974
ZRANB2	-1.13933	0.074967
MIR608	-1.1393	0.109238
LOC100129201	-1.1392	0.054021
LOC643821	-1.13917	0.102971
UBE1	-1.13916	0.210779
ZFHX2	-1.13916	0.154355
PYGL	-1.13908	0.192412
TPPP3	-1.13907	0.06935
CRYGB	-1.13906	0.041068
YOD1	-1.13901	0.015513
FAM124A	-1.139	0.205465
MT1G	-1.13896	0.27105
SNORD60	-1.13893	0.069996
KRTAP4-1	-1.13888	0.070164
LOC100130102	-1.13888	0.085118
MIR450A1	-1.13885	0.066135
LOC148696	-1.13885	0.075671
MIS12	-1.13882	0.030763
ALG9	-1.1388	0.203995
LOC730746	-1.1388	0.401513
PDLIM7	-1.13879	0.088789
MRGPRX3	-1.13878	0.081822
ACTN1	-1.1387	0.061426
APBA2BP	-1.1387	0.037324
NSMAF	-1.13869	0.050467
LOC100130148	-1.13867	0.140084
B3GNT1	-1.13865	0.130272
AGPAT9	-1.13861	0.150303
LOC731658	-1.13855	0.047862
LOC100133099	-1.13855	0.02884
JARID1D	-1.13853	0.076909
RGL4	-1.13852	0.285028
REEP6	-1.13852	0.091764
ARL5C	-1.1385	0.101583
SOX9	-1.13849	0.061794
ANKRD46	-1.13844	0.030376
POLR2I	-1.13844	0.190764
LOC651834	-1.13842	0.148377
LOC284821	-1.1384	0.112503
DCPS	-1.13836	0.098843
LOC100130818	-1.13828	0.165024
STMN2	-1.13827	0.103978
LYG2	-1.13825	0.043881
LOC100128562	-1.13824	0.059825
LOC100134280	-1.13824	0.118253
CD55	-1.13819	0.272155
ARRDC1	-1.13818	0.054677
TAS2R13	-1.13817	0.037325
MST1	-1.13813	0.189566
DNAJA1	-1.1381	0.119223
LOC730415	-1.13808	0.026114
TBC1D7	-1.13802	0.093294
PAR1	-1.13801	0.022593
C12orf69	-1.13797	0.098108
MRPL44	-1.13797	0.067172
LOC100134672	-1.13795	0.056297
LOC392979	-1.13793	0.119223
RP9P	-1.13792	0.0424
GZMA	-1.13792	0.04216
MAST2	-1.13791	0.118138
LOC651073	-1.13791	0.051113
ECE2	-1.13785	0.026461
FAHD2B	-1.13782	0.057695
SEC24D	-1.13781	0.19446
LOC100130055	-1.13774	0.053687
NMNAT3	-1.13766	0.149026
CHCHD3	-1.13764	0.13481
C4orf40	-1.13763	0.066961
C11orf82	-1.13761	0.221642
SLC16A10	-1.1376	0.27482
LOC651713	-1.13758	0.126353
CNO	-1.13757	0.067874
LOC652044	-1.1375	0.156251
LOC440292	-1.13748	0.114166
RRP15	-1.13746	0.100371
MIR376A1	-1.13739	0.147227
LOC643837	-1.13737	0.047115
GRK1	-1.13735	0.028833
KIFC1	-1.13734	0.060588
LOC389322	-1.13725	0.010047
YPEL5	-1.13724	0.206059
SCOC	-1.13721	0.039484
CTGLF7	-1.13721	0.09653
RPP25	-1.13719	0.125483
CTSH	-1.13719	0.056966
SFRS12	-1.13717	0.010977
C21orf93	-1.13716	0.067494
SGK3	-1.13715	0.09775
HMGN4	-1.13711	0.033766
DBNL	-1.1371	0.208909
LOC389049	-1.13707	0.232134
LOC646100	-1.13702	0.073819
SPEF1	-1.13702	0.147214
PLEKHA6	-1.13701	0.056641
PKN2	-1.13701	0.231889
DCUN1D5	-1.13697	0.081174
FLJ35767	-1.13695	0.161143
TMEM49	-1.13685	0.159449
C3orf58	-1.13685	0.13522
LOC339352	-1.13684	0.180149
LOC100130199	-1.13683	0.069304
YIPF2	-1.13679	0.062821
LOC646531	-1.13677	0.106486
LOC646110	-1.13669	0.116799
RHOXF2	-1.13669	0.101116
PCDHB12	-1.13668	0.028654
LOC92659	-1.13666	0.195714
LOC644814	-1.13666	0.083846
CCDC39	-1.13665	0.069535
SNORD102	-1.13664	0.183072
NEK1	-1.13663	0.047088
RAET1G	-1.1366	0.096864
KCND2	-1.13658	0.02872
LOC100134160	-1.13655	0.035026
LOC645508	-1.13652	0.03758
NICN1	-1.13651	0.091349
MIR184	-1.13651	0.054759
LOC100131660	-1.1365	0.043934
C17orf89	-1.13646	0.197535
DLGAP3	-1.13646	0.04915
CCDC48	-1.13644	0.097664
LOC642804	-1.13644	0.122417
LOC391532	-1.13642	0.102732
OPHN1	-1.13639	0.04174
TNR	-1.13639	0.108667
C9orf57	-1.13636	0.067811
LOC653524	-1.13631	0.068825
LOC648998	-1.13629	0.096029
LOC653174	-1.13629	0.101273
OR5M9	-1.13629	0.092205
LOC100129067	-1.13627	0.164757
LOC648447	-1.13627	0.073873
AMD1	-1.13626	0.071411
BCKDHA	-1.13623	0.211363
LOC100133662	-1.13622	0.06621
LOC100128585	-1.13621	0.033606
LOC641798	-1.13617	0.109101
TMC8	-1.13607	0.055483
SOX8	-1.13606	0.070183
LEFTY1	-1.13602	0.052203
GAGE12B	-1.13601	0.089675
C5orf39	-1.13598	0.297503
FLJ33706	-1.13597	0.124604
PIGU	-1.13597	0.158654
LOC100130562	-1.13596	0.479837
LOC100130086	-1.13595	0.050752
RIOK2	-1.13589	0.332652
ERAL1	-1.13586	0.046854
TMEM218	-1.13584	0.051998
ACOT12	-1.13584	0.03288
TRIM58	-1.13581	0.112369
NAMPT	-1.13578	0.128517
NPBWR2	-1.13575	0.022559
AP2M1	-1.13575	0.23452
IL17F	-1.13571	0.166971
C4orf43	-1.13569	0.103585
FABP5L2	-1.13563	0.163537
LOC440287	-1.13563	0.072213
SETDB1	-1.13561	0.074879
LOC649217	-1.13557	0.092231
GINS1	-1.13549	0.094621
ARRDC4	-1.13548	0.127825
LOC100130833	-1.13543	0.107968
ST8SIA4	-1.1354	0.02759
FAM91A2	-1.1354	0.037821
DUSP18	-1.13534	0.103052
SLC19A2	-1.13532	0.09572
PLEKHM2	-1.13524	0.188924
MGC33556	-1.13514	0.078562
ACOX3	-1.13508	0.151445
SH3RF2	-1.13505	0.058563
LOC100129680	-1.13504	0.035175
LOC652216	-1.13487	0.107688
PTGFR	-1.13486	0.024928
SCNN1D	-1.13478	0.267516
NFE2L3	-1.13476	0.013544
LOC650227	-1.13475	0.094353
POLR3G	-1.13474	0.039889
FAM118B	-1.13455	0.090867
C10orf32	-1.13453	0.111501
LOC645088	-1.13446	0.177406
GJA4	-1.13446	0.049142
LOC643466	-1.13439	0.098299
LOC650849	-1.13437	0.053459
PARP11	-1.13434	0.310679
WARS2	-1.13429	0.070515
TF	-1.13428	0.074818
APEX2	-1.13425	0.038755
LOC646858	-1.13423	0.054665
HES3	-1.13415	0.141881
MTCP1	-1.13415	0.121179
MTSS1	-1.13412	0.059693
CCDC113	-1.1341	0.319071
ZNF621	-1.134	0.132558
LOC441868	-1.13397	0.098396
SF3B14	-1.13393	0.049643
LOC647244	-1.13388	0.111647
LOC100134517	-1.13386	0.110943
ACADSB	-1.13369	0.115764
MIR1914	-1.13367	0.211165
LRRC4C	-1.13363	0.06844
NUCB1	-1.13356	0.100038
C9orf5	-1.13351	0.157388
LOC729919	-1.13347	0.066637
LOC100131253	-1.13345	0.06725
LOC653528	-1.13345	0.050564
LOC338758	-1.13344	0.078019
LOC100128337	-1.13342	0.528837
GTPBP8	-1.1334	0.059051
TMEM219	-1.13335	0.153475
TMEM85	-1.13334	0.152947
C7orf52	-1.13328	0.100954
C3orf47	-1.13319	0.118951
MAP3K11	-1.13318	0.120053
OBFC1	-1.13317	0.082877
CXorf57	-1.13314	0.035182
C2orf51	-1.13312	0.177938
LOC100131193	-1.13311	0.130713
LOC100128731	-1.13309	0.08094
LOC401630	-1.133	0.056648
ERCC-00144	-1.13299	0.051804
TRABD	-1.13296	0.1144
LOC284422	-1.13296	0.288541
TIAF1	-1.13296	0.083297
TBL3	-1.13289	0.071743
MIR155HG	-1.13289	0.183501
LOC100130840	-1.13288	0.084148
LOC653427	-1.13287	0.067662
ABRA	-1.13286	0.032807
LOC389599	-1.13283	0.144431
TMEM185B	-1.13276	0.041569
FLJ38973	-1.13275	0.168783
RPP40	-1.13272	0.281968
LOC100132560	-1.13271	0.052822
ASB9	-1.1327	0.097616
UBD	-1.13269	0.089456
RAP2A	-1.13265	0.224987
S100A3	-1.13256	0.074512
RAD54L	-1.13255	0.051149
ANKRD31	-1.13252	0.04227
GNAZ	-1.13249	0.085225
LOC338579	-1.13242	0.061985
LOC652227	-1.13242	0.074011
CLEC3B	-1.13239	0.066874
SLMAP	-1.13238	0.143803
LOC646813	-1.13235	0.078643
LOC652710	-1.13234	0.064176
LOC653817	-1.13231	0.133612
DNAJC24	-1.1323	0.082636
UBE2W	-1.1323	0.077711
RD3	-1.13229	0.080724
LSM14A	-1.13228	0.244822
LOC400197	-1.13227	0.088313
HSD17B8	-1.13225	0.111124
LOC647998	-1.13222	0.158655
LOC651463	-1.13218	0.16481
LOC100131154	-1.1321	0.058031
LOC643416	-1.13208	0.043448
CYBRD1	-1.13207	0.259398
LOC728566	-1.13205	0.058079
ARVCF	-1.13205	0.088769
LOC650159	-1.132	0.089338
PLA2G10	-1.132	0.13942
RNF113A	-1.13197	0.153986
BZW2	-1.13196	0.095879
IMPDH2	-1.13192	0.152761
AGAP3	-1.13191	0.182564
LOC653081	-1.13189	0.055377
KRTCAP2	-1.13189	0.107678
SF3A3	-1.13183	0.193777
MIR451	-1.13182	0.068524
TMEM222	-1.13181	0.151167
PBX3	-1.13179	0.30399
GINS4	-1.13178	0.049383
SNORD113-6	-1.13176	0.084391
LOC652437	-1.13175	0.042085
KLHL14	-1.13169	0.073946
TPH1	-1.13166	0.029404
C8orf16	-1.1316	0.055178
MIR455	-1.13158	0.074027
FLJ38576	-1.13155	0.083452
BYSL	-1.13154	0.187089
ADAT3	-1.13153	0.048624
LMOD2	-1.13151	0.036351
C20orf151	-1.13149	0.05349
HCG4	-1.13145	0.030434
GTPBP10	-1.13144	0.056732
LOC647788	-1.13142	0.096918
SPHK2	-1.13141	0.137863
ADPRHL2	-1.13138	0.146302
ANXA6	-1.13135	0.020701
CHPF	-1.13135	0.080816
EPHX1	-1.13134	0.062542
RAP2C	-1.13134	0.098307
PRO1880	-1.13131	0.093053
LIPL3	-1.13126	0.103308
RBM27	-1.13123	0.152582
ARMC10	-1.13123	0.025255
KIAA1826	-1.1312	0.09053
LOC652086	-1.13116	0.224642
LOC652517	-1.13113	0.09656
LOC644558	-1.1311	0.127805
LOC643604	-1.13104	0.053833
C6orf223	-1.13102	0.093079
CPT2	-1.13097	0.078292
BICC1	-1.13093	0.044314
LOC653113	-1.13092	0.175406
LOC402232	-1.13092	0.043436
NDUFA6	-1.13091	0.182952
LRRC40	-1.13091	0.061514
TPMT	-1.13089	0.123
ELP2	-1.13085	0.071798
RAB5A	-1.13083	0.319648
LOC647264	-1.13082	0.085155
ZBTB6	-1.13081	0.095906
ABCB11	-1.13078	0.037023
CHST10	-1.13074	0.048727
GTPBP3	-1.13073	0.043875
LOC642361	-1.13072	0.056819
ZNF354A	-1.13071	0.135498
TOX3	-1.13067	0.077137
LOC100129147	-1.13055	0.153695
MAP4K1	-1.13055	0.032541
LOC645712	-1.13054	0.249095
SOCS1	-1.13053	0.105139
FAM132B	-1.13041	0.111605
KPTN	-1.13039	0.092106
CD47	-1.13039	0.22097
SCO2	-1.13038	0.166457
TMEM54	-1.13033	0.075355
FCRL1	-1.13033	0.108483
GNS	-1.13029	0.217096
PTPN20	-1.13027	0.038711
MGC25181	-1.13027	0.050546
[truncated: 29,426 more rows]
